# Supplementary material for: A human model of Batten disease shows role of CLN3 in phagocytosis at the photoreceptor–RPE interface
Source: Commun Biol. 2021 Feb 5;4:161. doi: 10.1038/s42003-021-01682-5 (PMC7864947; doi:10.1038/s42003-021-01682-5)
Supplement: Supplementary file 4 — Supplementary Data 1 [file 42003_2021_1682_MOESM4_ESM.xlsx]

## Sheet: Fig. 1D
qPCR RPE signature genes
TRIAL 1
Target	Sample	Ctrl	Expression	Expression SEM	Corrected Expression SEM	Mean Cq	Cq SEM
BEST1	Control	*	1	0.10788	0.10788	27.87	0.15497
CRALBP1	Control	*	1	0.05901	0.05901	31.57	0.0839
GAPDH	Control	*				19.83	0.01443
MERTK	Control	*	1	0.4067	0.4067	31.97	0.58656
MITF	Control	*	1	0.04844	0.04844	25.69	0.06838
OCLDN	Control	*	1	0.08868	0.08868	29.54	0.12712
PEDF	Control	*	1	0.03526	0.03526	21.82	0.04878
RPE 65	Control	*	1	0.11497	0.11497	26.78	0.16523
BEST1	CLN3		1.33943	0.08667	0.08667	27.38	0.09222
CRALBP1	CLN3		0.59695	0.08201	0.08201	32.25	0.19766
GAPDH	CLN3					19.76	0.01448
MERTK	CLN3		0.5636	0.12957	0.12957	32.73	0.33134
MITF	CLN3		0.78996	0.00796	0.00796	25.96	0.00135
OCLDN	CLN3		1.21319	0.09934	0.09934	29.2	0.11724
PEDF	CLN3		1.17306	0.02354	0.02354	21.53	0.02507
RPE 65	CLN3		1.11224	0.02943	0.02943	26.56	0.03532
TRIAL 2
Target	Sample	Ctrl	Expression	Expression SEM	Corrected Expression SEM	Mean Cq	Cq SEM
BEST1	Control	*	1	0.113724	0.113724	26.261	0.0750953
CRALBP1	Control	*	1	0.285019	0.285019	36.2398	0.384451
GAPDH	Control	*				21.1739	0.145874
MERTK	Control	*	1	0.172376	0.172376	32.3761	0.201409
MITF	Control	*	1	0.158589	0.158589	27.0054	0.176262
OCLDN	Control	*	1	0.121685	0.121685	28.4996	0.0976739
PEDF	Control	*	1	0.107196	0.107196	22.275	0.0513616
RPE 65	Control	*	1	0.101353	0.101353	25.3187	0.0100711
BEST1	CLN3		0.114995	0.00552908	0.00552908	26.8062	0.0606386
CRALBP1	CLN3		0.99117	0.0966646	0.0966646	33.6775	0.136608
GAPDH	CLN3					18.5988	0.0336849
MERTK	CLN3		0.112512	0.0214951	0.0214951	32.9529	0.273557
MITF	CLN3		0.383195	0.0204493	0.0204493	25.8141	0.0692295
OCLDN	CLN3		0.312009	0.024415	0.024415	27.6049	0.10775
PEDF	CLN3		0.475486	0.0257007	0.0257007	20.7724	0.0703289
RPE 65	CLN3		1.05661	0.111023	0.111023	22.6642	0.147801
TRIAL 3
Target	Sample	Ctrl	Expression	Expression SEM	Corrected Expression SEM	Mean Cq	Cq SEM
BEST1	Control	*	1	0.02788	0.02788	24.28	0.01935
CRALBP1	Control	*	1	0.11496	0.11496	30.66	0.16206
GAPDH	Control	*				19.51	0.03525
MERTK	Control	*	1	0.02922	0.02922	29.36	0.02311
MITF	Control	*	1	0.11066	0.11066	24.49	0.15571
OCLDN	Control	*	1	0.05858	0.05858	26.75	0.0768
PEDF	Control	*	1	0.10997	0.10997	19.78	0.15468
RPE 65	Control	*	1	0.04414	0.04414	22	0.05304
BEST1	CLN3 - 1		1.48038	0.04285	0.04285	23.7	0.0218
CRALBP1	CLN3 - 1		0.95107	0.16041	0.16041	30.72	0.24071
GAPDH	CLN3 - 1					19.5	0.03562
MERTK	CLN3 - 1		1.54531	0.09577	0.09577	28.72	0.08201
MITF	CLN3 - 1		1.5094	0.06018	0.06018	23.89	0.04517
OCLDN	CLN3 - 1		0.97818	0.07807	0.07807	26.77	0.1095
PEDF	CLN3 - 1		1.83245	0.04524	0.04524	18.89	0.00027
RPE 65	CLN3 - 1		0.88829	0.03497	0.03497	22.16	0.04423
BEST1	CLN3 - 1		0.56656	0.08445	0.08445	24.35	0.20799
CRALBP1	CLN3 - 2		0.95048	0.04689	0.04689	29.98	0.04558
GAPDH	CLN3 - 2					18.76	0.05465
MERTK	CLN3 - 2		1.81331	0.20239	0.20239	27.75	0.15147
MITF	CLN3 - 2		1.06682	0.08757	0.08757	23.65	0.10506
OCLDN	CLN3 - 2		0.84642	0.03762	0.03762	26.25	0.03354
PEDF	CLN3 - 2		0.68461	0.02729	0.02729	19.58	0.01788
RPE 65	CLN3 - 2		0.36713	0.02278	0.02278	22.7	0.07091

## Sheet: Fig. 1F
TER measurements
	Control 1	Control 2, Culture 1	Control 2, Culture 2	Control 3		CLN3 1, Culture 1	CLN3 1, Culture 2	CLN3 1, Culture 3	CLN3 1, Culture 4	CLN3 1, Culture 5	CLN3 2, Culture 1	CLN3 2, Culture 2	CLN3 2, Culture 3	CLN3 2, Culture 4	CLN3 2, Culture 5
	192.72	132.33	178.53	284		282.15	457.05	163.68	293.7	142.56	655.05	155.76	127.38	116.82	99.66
	166.65	151.8	145.53	208		282.15	490.05	295.68	315.15	168.3	490.05	168.96	159.06	114.84	82.17
	176.55	168.3	163.02	189		298.65	457.05	292.05	306.9	129.03	556.05	162.36	143.22	149.49	92.4
	341.55	183.81	143.88	289		287.65	506.55	217.8	181.5	122.1	622.05			134.31	123.75
	308.55	222.42	111.21	109.56			513.15	181.5	392.7	153.12	617.1			126.06	86.46
	275.55	159.72	86.79	84.48			499.95	190.08	299.64	155.1	523.05			107.91	89.76
	198	169.73	132.66	94.71			426.69	201.3	293.04	111.54	260.04			137.94	79.86
	207.9		136.95	86.79			479.49	184.8	301.62	147.51	547.8			151.47	93.72
	198.99		125.73	91.08			421.74	168.3	298.031	94.71	552.75			121.77	93.4725
	199.65		234.3	91.74			404.25	141.9		248.49	304.26			128.957
	211.2		255.42	95.37			381.15	292.71		267.96	327.36
	201.3		229.35	91.74			457.92	346.5		272.25	495.96
	204.6		161.947	104.61				354.75		266.64
	207.9			110.55				341.88		199.65
	199.65			80.85				302.28		265.65
	198			110.22				341.55		298.32
	204.6			481				338.58		290.73
	209.55			1003				369.6		233.97
	216.15			400				396.99		189.09
	216.15			486				178.53		277.2
	245.85			463				242.55		247.5
	328.35			636				132.33		94.05
	278.19			254.123				197.67		192.06
	248.49							214.5		250.8
	222.09							263.34		188.76
AVG	226.327							260.37		227.7
								215.16		201.338
								222.09
								269.28
								310.53
								292.05
								313.5
								270.6
								353.76
								336.6
								357.06
								392.37
								391.38
								313.5
								273.054

## Sheet: Fig. 2G, 2H
Autofluorescence (AF) analysis
TRIAL 1								TRIAL 2								TRIAL 3
Control	DAPI COUNT	DAPI AREA	AF COUNT	AF AREA	COUNT/100 DAPI	AREA/100 DAPI		Control	DAPI COUNT	DAPI AREA	AF COUNT	AF AREA	COUNT/100 DAPI	AREA/100 DAPI		Control	DAPI COUNT	DAPI AREA	AF COUNT	AF AREA	COUNT/100 DAPI	AREA/100 DAPI
1	215	11808.7	16	81.747	7.44186	38.0219		1	250	14608.4	49	214.163	19.6	85.6652		1	268	17331.7	9	40.536	3.35821	15.1254
2	236	12905.2	28	187.815	11.8644	79.5826		2	247	13994.3	23	62.83	9.31174	25.4372		2	248	17824.2	11	78.369	4.43548	31.6004
3	253	12685	30	255.375	11.8577	100.939		3	240	12918	18	52.021	7.5	21.6754		3	228	15827.1	8	31.753	3.50877	13.9268
4	242	15115	32	231.053	13.2231	95.4764		4	290	17778.9	25	102.015	8.62069	35.1776		4	256	18571.4	23	175.654	8.98438	68.6148
5	216	17845.1	56	445.216	25.9259	206.119		5	288	16736.5	46	183.086	15.9722	63.5715		5	207	17926.2	7	35.131	3.38164	16.9715
6	208	14669.8	68	470.889	32.6923	226.389		6	233	14350.3	5	12.836	2.14592	5.50901		6	239	19064.6	22	97.961	9.20502	40.9879
7	238	15798.1	58	401.978	24.3697	168.898		7	264	15276.5	17	44.589	6.43939	16.8898		7	272	18984.2	16	58.777	5.88235	21.6092
8	233	17037.1	17	101.339	7.29614	43.4931		8	293	16723.7	12	39.184	4.09556	13.3734		8	246	14152.3	13	64.857	5.28455	26.3646
9	225	11418.2	16	91.205	7.11111	40.5356		9	241	12668.7	9	27.024	3.73444	11.2133		9	229	12858.6	10	32.429	4.36681	14.1611
10	227	13103.1	14	77.018	6.1674	33.9286		10	249	13440.9	14	47.967	5.62249	19.2639		10	258	20583.3	18	51.345	6.97674	19.9012
11	226	13374.1	9	58.101	3.9823	25.7084						AVG	8.30425	29.7776		11	247	15933.9	23	99.312	9.31174	40.2073
12	235	13374.1	6	27.699	2.55319	11.7868										12	260	16356.1	11	88.503	4.23077	34.0396
13	243	13862.5	18	123.634	7.40741	50.8782										13	253	16012.2	24	93.908	9.48617	37.1178
14	249	16567.6	7	16.214	2.81124	6.51165										14	244	15835.2	39	291.857	15.9836	119.614
15	233	13016.7	14	71.613	6.00858	30.7352										15	238	13877.4	33	127.687	13.8655	53.65
				AVG	11.3808	77.2669										16	272	17717.4	30	255.375	11.0294	93.8879
																17	231	14586.7	25	142.55	10.8225	61.71
																18	251	17891.7	32	126.336	12.749	50.3331
																				AVG	7.93682	42.2123
CLN3	DAPI COUNT	DAPI AREA	AF COUNT	AF AREA	COUNT/100 DAPI	AREA/100 DAPI		CLN3	DAPI COUNT	DAPI AREA	AF COUNT	AF AREA	COUNT/100 DAPI	AREA/100 DAPI		CLN3	DAPI COUNT	DAPI AREA	AF COUNT	AF AREA	COUNT/100 DAPI	AREA/100 DAPI
1	365	18219.4	1	4.054	0.273973	1.11068		1	329	17819.5	40	158.765	12.1581	48.2568		1	384	22116.9	9	32.429	2.34375	8.44505
2	335	15721.1	7	11.485	2.08955	3.42836		2	343	16802.7	9	41.887	2.62391	12.212		2	399	17092.5	9	21.619	2.25564	5.4183
3	391	16179.1	3	4.054	0.767263	1.03683		3	372	19124.7	16	61.479	4.30108	16.5266		3	369	20597.5	3	7.432	0.813008	2.01409
4	302	14216.5	3	10.134	0.993377	3.35563		4	370	17689.8	27	113.5	7.2973	30.6757		4	371	20354.3	6	14.863	1.61725	4.0062
5	334	14274	2	6.08	0.598802	1.82036		5	349	18780.2	36	133.768	10.3152	38.3289		5	358	24173.4	1	1.351	0.27933	0.377374
6	359	16593.3	2	3.378	0.557103	0.940947		6	354	19192.3	15	106.068	4.23729	29.9627		6	386	24051.1	5	6.756	1.29534	1.75026
7	374	17329.7	6	40.536	1.60428	10.8385		7	346	17168.2	20	89.178	5.78035	25.774		7	374	24572	4	14.863	1.06952	3.97406
8	367	16308.8	6	45.94	1.63488	12.5177		8	302	16351.4	2	19.592	0.662252	6.48742		8	392	24476.7	7	17.565	1.78571	4.48087
9	359	15412.3	1	1.351	0.278552	0.376323		9	291	15300.2	1	1.351	0.343643	0.464261		9	352	22887.1	11	40.536	3.125	11.5159
10	368	17027	12	83.098	3.26087	22.581		10	353	17960.7	0	0	0	0		10	406	21893.3	1	2.027	0.246305	0.499261
11	309	14344.9	7	28.375	2.26537	9.18285						AVG	4.7719	20.8688		11	417	19942.2	31	175.654	7.43405	42.1233
12	335	16716.9	1	4.729	0.298507	1.41164										12	397	18224.8	28	98.637	7.0529	24.8456
13	343	16529.1	3	4.054	0.874636	1.18192										13	400	20545.5	39	178.357	9.75	44.5892
14	382	17850.5	0	0	0	0										14	395	18588.9	29	81.071	7.34177	20.5243
15	293	11653.3	1	2.027	0.341297	0.691809										15	415	22983	42	176.33	10.1205	42.4892
				AVG	1.0559	4.6983										16	385	20702.2	9	20.943	2.33766	5.43974
																17	389	20182.7	3	10.134	0.771208	2.60514
																18	373	21227.8	13	39.86	3.48525	10.6863
																				AVG	3.5069	13.0991

## Sheet: Fig. 3E
Phagocytosis Assay (Total FITC-POS)
TRIAL 1
Control	FITC-POS COUNT		CLN3	FITC-POS COUNT
1	474		1	402
2	397		2	348
3	410		3	318
4	295		4	377
5	487		5	359
6	481		6	203
TRIAL 2
Control	FITC-POS COUNT		CLN3	FITC-POS COUNT
1	265		1	83
2	136		2	106
3	343		3	148
4	258		4	158
5	184		5	70
6	89		6	104
TRIAL 3
Control	FITC-POS COUNT		CLN3	FITC-POS COUNT
1	328		1	185
2	256		2	238
3	298		3	236
4	344		4	154
5	575		5	278
6	446		6	383
7	290		7	407
8	287		8	238
9	300		9	287
TRIAL 4
Control	FITC-POS COUNT		CLN3	FITC-POS COUNT
1	153		1	74
2	103		2	62
3	167		3	61
4	207		4	63
5	202		5	111
6	244		6	94

## Sheet: Fig. 4C, 4D
RHO and ACTN analyses by Western
RHO				ACTN
	NORM TO TOTAL PROTEIN				NORM TO TOTAL PROTEIN
	Control	CLN3			Control	CLN3
TRIAL 1	321784000	127555000		TRIAL 1	133748000	107961000
		219136000				166912000
TRIAL 2	71570000	107734000		TRIAL 2	65620000	131804000
TRIAL 3	231800000	25308000		TRIAL 3	165014000	117420000
		8016600				97836000
TRIAL 4	11125000000	1876250000		TRIAL 4	168862500	136240000
TRIAL 5	354050000	55860000		TRIAL 5	100152500	245857500

## Sheet: Fig. 4F, 4G
RHO and ACTN analyses by Western
RHO				ACTN
	NORM TO TOTAL PROTEIN				NORM TO TOTAL PROTEIN
	Control	CLN3			Control	CLN3
TRIAL 1	738000	269800		TRIAL 1	126720000	75970000
TRIAL 2	9.453e+07	49640000		TRIAL 2	4.60575e+07	5.083e+07
TRIAL 3	69168000	33768000		TRIAL 3	52624000	1.00768e+08
TRIAL 4	262800000	108128000		TRIAL 4	72416000	69564000
TRIAL 5	288640000	1.03024e+07		TRIAL 5	71104000	57266000

## Sheet: Fig. 5E
Total Binding FITC-POS
TRIAL 1
Control	FITC-POS COUNT		CLN3	FITC-POS COUNT
1	129		1	86
2	104		2	74
3	100		3	63
4	100		4	58
TRIAL 2
Control	FITC-POS COUNT		CLN3	FITC-POS COUNT
1	110		1	88
2	108		2	81
3	92		3	70
4	90		4	66
5	88		5	53
6	88		6	50
TRIAL 3
Control	FITC-POS COUNT		CLN3	FITC-POS COUNT
1	284		1	189
2	267		2	167
3	223		3	144
4	211		4	130
5	197		5	129
6	182		6	128
7	178		7	116
8	176		8	109
9	162		9	94
10	161		10	86
11	139		11	64
12	136		12	56
TRIAL 4
Control	FITC-POS COUNT		CLN3	FITC-POS COUNT
1	195		1	66
2	96		2	42
3	84		3	41
4	70		4	40
5	50		5	24
6	40		6	17
TRIAL 5
Control	FITC-POS COUNT		CLN3	FITC-POS COUNT
1	119		1	85
2	112		2	82
3	93		3	73
4	93		4	69
5	90		5	66
6	88		6	57

## Sheet: Fig. 6D, 6E, 6F
Microvilli analyses by T.E.M
Control	Microvilli width in um	# of Microvilli/um of RPE	Longest Microvilli in um	CLN3	Microvilli width in um	# of Microvilli/um of RPE	Longest Microvilli in um
Trial 1	0.0882895	1.41844	1.67458	Trial 1	0.0820896	1.44344	1.36519
Trial 2	0.102326	1.92442	1.19227	Trial 2	0.0572903	1.33173	1.56739
Trial 3	0.084557	1.97848	2.16391	Trial 3	0.146545	1.11335	1.43842
Trial 4	0.06375	1.39245	1.502	Trial 4	0.127576	1.5157	1.61545
Trial 5	0.0807937	1.7484	1.40833	Trial 5	0.0866176	1.35473	1.80826

## Sheet: Fig. 8A
qPCR CLN3 Expression
TRIAL 1
Target	Sample	Ctrl	Expression	Expression SEM	Corrected Expression SEM	Mean Cq	Cq SEM
CLN3	Control	*	1	0.02447	0.02447	31.68	0.03222
GAPDH	Control	*				19.83	0.01443
CLN3	CLN3		0.07291	0.00657	0.00657	35.39	0.12912
GAPDH	CLN3					19.76	0.01448
TRIAL 2
Target	Sample	Ctrl	Expression	Expression SEM	Corrected Expression SEM	Mean Cq	Cq SEM
CLN3	Control	*	1	0.17098	0.17098	33.0495	0.198916
GAPDH	Control	*				21.1739	0.145874
CLN3	CLN3		0.0547488	0.0140293	0.0140293	34.6654	0.368151
GAPDH	CLN3					18.5988	0.0336849
TRIAL 3
Target	Sample	Ctrl	Expression	Expression SEM	Corrected Expression SEM	Mean Cq	Cq SEM
CLN3	Control	*	1	0.23796	0.23796	30.35	0.34149
GAPDH	Control	*				19.51	0.03525
CLN3	CLN3 - 1		0.49727	0.01366	0.01366	31.35	0.01739
GAPDH	CLN3 - 1					19.5	0.03562
CLN3	CLN3 - 2		0.51313	0.09688	0.09688	30.57	0.26685
GAPDH	CLN3 - 2					18.76	0.05465

## Sheet: Fig. 8C
TER - Untransduced vs Transduced
TRIAL 1			TRIAL 2					TRIAL 3				TRIAL 4
CLN3 1, Culture 1	Untransduced	Transduced		CLN3 2, Culture 1	Untransduced	Transduced		CLN3 2, Culture 2	Untransduced	Transduced		CLN3 2, Culture 3	Untransduced	Transduced
WELL 1	545.16	760.65		WELL 1	321.42	614.79		WELL 1	280.17	83.16		WELL 1	115.83	289.41
WELL 2	567.6			WELL 2	502.59			WELL 2	281.16	94.71		WELL 2	184.47	251.79
WELL 3	557.37			WELL 3	436.26			WELL 3	277.53			WELL 3	198.33
								WELL 4	302.28			WELL 4	184.47
												WELL 5	192.39
												WELL 6	145.53
												WELL 7	183.81
												WELL 8	132.99

[truncated: 4 more sheets: Fig. 8G, Fig. S4C, D, E, Fig. S6B, Fig. S10E]
